# Supplementary material for: Functional characteristics and habitat suitability of threatened birds in northeastern China
Source: Ecol Evol. 2024 Jun 25;14(6):e11550. doi: 10.1002/ece3.11550 (PMC11199129; doi:10.1002/ece3.11550)
Supplement: Supplementary file 1 — Data S1. [file ECE3-14-e11550-s001.xlsx]

## Sheet: Sheet1
Functional Characteristics and Habitat Suitability of Endan-gered Birds in Northeastern China
Jianwei Li, Haibo Jiang, Mingjun Xie, Chuantao Song, Chunguang He, Hongfeng Bian, Lianxi Sheng
NAME	IUCN classification	Family	Genus
Acrocephalus sorghophilus	CR	PASSERIFORMES	Acrocephalidae
Aythya baeri	CR	ANSERIFORMES	Anatidae
Calidris pygmeus	CR	CHARADRIIFORMES	Scolopacidae
Emberiza aureola	CR	PASSERIFORMES	Emberizidae
Grus leucogeranus	CR	GRUIFORMES	Gruidae
Aquila nipalensis	EN	ACCIPITRIFORMES	Accipitridae
Calidris tenuirostris	EN	CHARADRIIFORMES	Scolopacidae
Ciconia boyciana	EN	CICONIIFORMES	Ciconiidae
Emberiza jankowskii	EN	PASSERIFORMES	Emberizidae
Falco cherrug	EN	FALCONIFORMES	Falconidae
Mergus squamatus	EN	ANSERIFORMES	Anatidae
Numenius madagascariensis	EN	CHARADRIIFORMES	Scolopacidae
Platalea minor	EN	PELECANIFORMES	Threskiornithidae
Tringa guttifer	EN	CHARADRIIFORMES	Scolopacidae
Abroscopus albogularis	LC	PASSERIFORMES	Cettiidae
Acanthis flammea	LC	PASSERIFORMES	Fringillidae
Accipiter gentilis	LC	ACCIPITRIFORMES	Accipitridae
Accipiter gularis	LC	ACCIPITRIFORMES	Accipitridae
Accipiter nisus	LC	ACCIPITRIFORMES	Accipitridae
Accipiter soloensis	LC	ACCIPITRIFORMES	Accipitridae
Accipiter trivirgatus	LC	ACCIPITRIFORMES	Accipitridae
Accipiter virgatus	LC	ACCIPITRIFORMES	Accipitridae
Acridotheres cristatellus	LC	PASSERIFORMES	Sturnidae
Acrocephalus agricola	LC	PASSERIFORMES	Acrocephalidae
Acrocephalus bistrigiceps	LC	PASSERIFORMES	Acrocephalidae
Acrocephalus orientalis	LC	PASSERIFORMES	Acrocephalidae
Actitis hypoleucos	LC	CHARADRIIFORMES	Scolopacidae
Aegithalos caudatus	LC	PASSERIFORMES	Aegithalidae
Aegithalos concinnus	LC	PASSERIFORMES	Aegithalidae
Aegolius funereus	LC	STRIGIFORMES	Strigidae
Agropsar sturninus	LC	PASSERIFORMES	Sturnidae
Aix galericulata	LC	ANSERIFORMES	Anatidae
Alauda arvensis	LC	PASSERIFORMES	Alaudidae
Alaudala cheleensis	LC	PASSERIFORMES	Alaudidae
Alcedo atthis	LC	CORACIIFORMES	Alcedinidae
Alectoris chukar	LC	GALLIFORMES	Phasianidae
Amaurornis phoenicurus	LC	GRUIFORMES	Rallidae
Anas acuta	LC	ANSERIFORMES	Anatidae
Anas crecca	LC	ANSERIFORMES	Anatidae
Anas platyrhynchos	LC	ANSERIFORMES	Anatidae
Anas zonorhyncha	LC	ANSERIFORMES	Anatidae
Anser albifrons	LC	ANSERIFORMES	Anatidae
Anser anser	LC	ANSERIFORMES	Anatidae
Anser caerulescens	LC	ANSERIFORMES	Anatidae
Anser fabalis	LC	ANSERIFORMES	Anatidae
Anser indicus	LC	ANSERIFORMES	Anatidae
Anthus cervinus	LC	PASSERIFORMES	Motacillidae
Anthus godlewskii	LC	PASSERIFORMES	Motacillidae
Anthus gustavi	LC	PASSERIFORMES	Motacillidae
Anthus hodgsoni	LC	PASSERIFORMES	Motacillidae
Anthus pratensis	LC	PASSERIFORMES	Motacillidae
Anthus richardi	LC	PASSERIFORMES	Motacillidae
Anthus roseatus	LC	PASSERIFORMES	Motacillidae
Anthus rubescens	LC	PASSERIFORMES	Motacillidae
Anthus spinoletta	LC	PASSERIFORMES	Motacillidae
Apus apus	LC	CAPRIMULGIFORMES	Apodidae
Apus nipalensis	LC	CAPRIMULGIFORMES	Apodidae
Apus pacificus	LC	CAPRIMULGIFORMES	Apodidae
Aquila chrysaetos	LC	ACCIPITRIFORMES	Accipitridae
Ardea alba	LC	PELECANIFORMES	Ardeidae
Ardea cinerea	LC	PELECANIFORMES	Ardeidae
Ardea intermedia	LC	PELECANIFORMES	Ardeidae
Ardea purpurea	LC	PELECANIFORMES	Ardeidae
Ardenna tenuirostris	LC	PROCELLARIIFORMES	Procellariidae
Ardeola bacchus	LC	PELECANIFORMES	Ardeidae
Arenaria interpres	LC	CHARADRIIFORMES	Scolopacidae
Arundinax aedon	LC	PASSERIFORMES	Acrocephalidae
Asio flammeus	LC	STRIGIFORMES	Strigidae
Asio otus	LC	STRIGIFORMES	Strigidae
Athene noctua	LC	STRIGIFORMES	Strigidae
Aythya fuligula	LC	ANSERIFORMES	Anatidae
Aythya marila	LC	ANSERIFORMES	Anatidae
Bombycilla garrulus	LC	PASSERIFORMES	Bombycillidae
Botaurus stellaris	LC	PELECANIFORMES	Ardeidae
Branta bernicla	LC	ANSERIFORMES	Anatidae
Bubo bubo	LC	STRIGIFORMES	Strigidae
Bucanetes mongolicus	LC	PASSERIFORMES	Fringillidae
Bucephala clangula	LC	ANSERIFORMES	Anatidae
Butastur indicus	LC	ACCIPITRIFORMES	Accipitridae
Buteo buteo	LC	ACCIPITRIFORMES	Accipitridae
Buteo hemilasius	LC	ACCIPITRIFORMES	Accipitridae
Buteo lagopus	LC	ACCIPITRIFORMES	Accipitridae
Buteo rufinus	LC	ACCIPITRIFORMES	Accipitridae
Butorides striata	LC	PELECANIFORMES	Ardeidae
Calandrella brachydactyla	LC	PASSERIFORMES	Alaudidae
Calcarius lapponicus	LC	PASSERIFORMES	Calcariidae
Calidris alba	LC	CHARADRIIFORMES	Scolopacidae
Calidris alpina	LC	CHARADRIIFORMES	Scolopacidae
Calidris falcinellus	LC	CHARADRIIFORMES	Scolopacidae
Calidris minuta	LC	CHARADRIIFORMES	Scolopacidae
Calidris pugnax	LC	CHARADRIIFORMES	Scolopacidae
Calidris subminuta	LC	CHARADRIIFORMES	Scolopacidae
Calidris temminckii	LC	CHARADRIIFORMES	Scolopacidae
Calliope calliope	LC	PASSERIFORMES	Muscicapidae
Caprimulgus indicus	LC	CAPRIMULGIFORMES	Caprimulgidae
Carpodacus dubius	LC	PASSERIFORMES	Fringillidae
Carpodacus erythrinus	LC	PASSERIFORMES	Fringillidae
Carpodacus roseus	LC	PASSERIFORMES	Fringillidae
Carpodacus sibiricus	LC	PASSERIFORMES	Fringillidae
Cecropis daurica	LC	PASSERIFORMES	Hirundinidae
Centropus bengalensis	LC	CUCULIFORMES	Cuculidae
Certhia familiaris	LC	PASSERIFORMES	Certhiidae
Charadrius alexandrinus	LC	CHARADRIIFORMES	Charadriidae
Charadrius dubius	LC	CHARADRIIFORMES	Charadriidae
Charadrius leschenaultii	LC	CHARADRIIFORMES	Charadriidae
Charadrius mongolus	LC	CHARADRIIFORMES	Charadriidae
Charadrius placidus	LC	CHARADRIIFORMES	Charadriidae
Charadrius veredus	LC	CHARADRIIFORMES	Charadriidae
Chlidonias hybrida	LC	CHARADRIIFORMES	Laridae
Chlidonias leucopterus	LC	CHARADRIIFORMES	Laridae
Chlidonias niger	LC	CHARADRIIFORMES	Laridae
Chloris sinica	LC	PASSERIFORMES	Fringillidae
Chroicocephalus brunnicephalus	LC	CHARADRIIFORMES	Laridae
Chroicocephalus ridibundus	LC	CHARADRIIFORMES	Laridae
Ciconia nigra	LC	CICONIIFORMES	Ciconiidae
Cinclus pallasii	LC	PASSERIFORMES	Cinclidae
Circaetus gallicus	LC	ACCIPITRIFORMES	Accipitridae
Circus aeruginosus	LC	ACCIPITRIFORMES	Accipitridae
Circus cyaneus	LC	ACCIPITRIFORMES	Accipitridae
Circus melanoleucos	LC	ACCIPITRIFORMES	Accipitridae
Circus spilonotus	LC	ACCIPITRIFORMES	Accipitridae
Cisticola juncidis	LC	PASSERIFORMES	Cisticolidae
Coccothraustes coccothraustes	LC	PASSERIFORMES	Fringillidae
Columba livia	LC	COLUMBIFORMES	Columbidae
Columba oenas	LC	COLUMBIFORMES	Columbidae
Columba rupestris	LC	COLUMBIFORMES	Columbidae
Copsychus saularis	LC	PASSERIFORMES	Muscicapidae
Corvus corax	LC	PASSERIFORMES	Corvidae
Corvus corone	LC	PASSERIFORMES	Corvidae
Corvus dauuricus	LC	PASSERIFORMES	Corvidae
Corvus frugilegus	LC	PASSERIFORMES	Corvidae
Corvus macrorhynchos	LC	PASSERIFORMES	Corvidae
Crossoptilon auritum	LC	GALLIFORMES	Phasianidae
Cuculus canorus	LC	CUCULIFORMES	Cuculidae
Cuculus micropterus	LC	CUCULIFORMES	Cuculidae
Cuculus optatus	LC	CUCULIFORMES	Cuculidae
Cuculus poliocephalus	LC	CUCULIFORMES	Cuculidae
Cuculus saturatus	LC	CUCULIFORMES	Cuculidae
Cyanistes cyanus	LC	PASSERIFORMES	Paridae
Cyanopica cyanus	LC	PASSERIFORMES	Corvidae
Cyanoptila cyanomelana	LC	PASSERIFORMES	Muscicapidae
Cygnus columbianus	LC	ANSERIFORMES	Anatidae
Cygnus cygnus	LC	ANSERIFORMES	Anatidae
Cygnus olor	LC	ANSERIFORMES	Anatidae
Delichon dasypus	LC	PASSERIFORMES	Hirundinidae
Delichon urbicum	LC	PASSERIFORMES	Hirundinidae
Dendrocopos canicapillus	LC	PICIFORMES	Picidae
Dendrocopos hyperythrus	LC	PICIFORMES	Picidae
Dendrocopos kizuki	LC	PICIFORMES	Picidae
Dendrocopos leucotos	LC	PICIFORMES	Picidae
Dendrocopos major	LC	PICIFORMES	Picidae
Dendrocopos minor	LC	PICIFORMES	Picidae
Dendronanthus indicus	LC	PASSERIFORMES	Motacillidae
Dicrurus macrocercus	LC	PASSERIFORMES	Dicruridae
Dryocopus martius	LC	PICIFORMES	Picidae
Egretta garzetta	LC	PELECANIFORMES	Ardeidae
Elanus caeruleus	LC	ACCIPITRIFORMES	Accipitridae
Emberiza chrysophrys	LC	PASSERIFORMES	Emberizidae
Emberiza cioides	LC	PASSERIFORMES	Emberizidae
Emberiza elegans	LC	PASSERIFORMES	Emberizidae
Emberiza fucata	LC	PASSERIFORMES	Emberizidae
Emberiza godlewskii	LC	PASSERIFORMES	Emberizidae
Emberiza leucocephalos	LC	PASSERIFORMES	Emberizidae
Emberiza pallasi	LC	PASSERIFORMES	Emberizidae
Emberiza pusilla	LC	PASSERIFORMES	Emberizidae
Emberiza rutila	LC	PASSERIFORMES	Emberizidae
Emberiza schoeniclus	LC	PASSERIFORMES	Emberizidae
Emberiza spodocephala	LC	PASSERIFORMES	Emberizidae
Emberiza tristrami	LC	PASSERIFORMES	Emberizidae
Eophona migratoria	LC	PASSERIFORMES	Fringillidae
Eophona personata	LC	PASSERIFORMES	Fringillidae
Eremophila alpestris	LC	PASSERIFORMES	Alaudidae
Eurystomus orientalis	LC	CORACIIFORMES	Coraciidae
Falco amurensis	LC	FALCONIFORMES	Falconidae
Falco columbarius	LC	FALCONIFORMES	Falconidae
Falco naumanni	LC	FALCONIFORMES	Falconidae
Falco peregrinus	LC	FALCONIFORMES	Falconidae
Falco subbuteo	LC	FALCONIFORMES	Falconidae
Falco tinnunculus	LC	FALCONIFORMES	Falconidae
Ficedula albicilla	LC	PASSERIFORMES	Muscicapidae
Ficedula mugimaki	LC	PASSERIFORMES	Muscicapidae
Ficedula narcissina	LC	PASSERIFORMES	Muscicapidae
Ficedula zanthopygia	LC	PASSERIFORMES	Muscicapidae
Fringilla coelebs	LC	PASSERIFORMES	Fringillidae
Fringilla montifringilla	LC	PASSERIFORMES	Fringillidae
Fulica atra	LC	GRUIFORMES	Rallidae
Galerida cristata	LC	PASSERIFORMES	Alaudidae
Gallicrex cinerea	LC	GRUIFORMES	Rallidae
Gallinago gallinago	LC	CHARADRIIFORMES	Scolopacidae
Gallinago megala	LC	CHARADRIIFORMES	Scolopacidae
Gallinago solitaria	LC	CHARADRIIFORMES	Scolopacidae
Gallinago stenura	LC	CHARADRIIFORMES	Scolopacidae
Gallinula chloropus	LC	GRUIFORMES	Rallidae
Garrulax canorus	LC	PASSERIFORMES	Leiothrichidae
Garrulax davidi	LC	PASSERIFORMES	Leiothrichidae
Garrulax sannio	LC	PASSERIFORMES	Leiothrichidae
Garrulus glandarius	LC	PASSERIFORMES	Corvidae
Gavia arctica	LC	GAVIIFORMES	Gaviidae
Gavia pacifica	LC	GAVIIFORMES	Gaviidae
Gavia stellata	LC	GAVIIFORMES	Gaviidae
Gelochelidon nilotica	LC	CHARADRIIFORMES	Laridae
Geokichla sibirica	LC	PASSERIFORMES	Turdidae
Glareola maldivarum	LC	CHARADRIIFORMES	Glareolidae
Glaucidium passerinum	LC	STRIGIFORMES	Strigidae
Gorsachius melanolophus	LC	PELECANIFORMES	Ardeidae
Grus canadensis	LC	GRUIFORMES	Gruidae
Grus grus	LC	GRUIFORMES	Gruidae
Grus virgo	LC	GRUIFORMES	Gruidae
Haliaeetus albicilla	LC	ACCIPITRIFORMES	Accipitridae
Hieraaetus pennatus	LC	ACCIPITRIFORMES	Accipitridae
Hierococcyx hyperythrus	LC	CUCULIFORMES	Cuculidae
Himantopus himantopus	LC	CHARADRIIFORMES	Recurvirostridae
Hirundapus caudacutus	LC	CAPRIMULGIFORMES	Apodidae
Hirundo rustica	LC	PASSERIFORMES	Hirundinidae
Horornis canturians	LC	PASSERIFORMES	Cettiidae
Horornis diphone	LC	PASSERIFORMES	Cettiidae
Hydrophasianus chirurgus	LC	CHARADRIIFORMES	Jacanidae
Hydroprogne caspia	LC	CHARADRIIFORMES	Laridae
Hypsipetes amaurotis	LC	PASSERIFORMES	Pycnonotidae
Ichthyaetus ichthyaetus	LC	CHARADRIIFORMES	Laridae
Ixobrychus cinnamomeus	LC	PELECANIFORMES	Ardeidae
Ixobrychus eurhythmus	LC	PELECANIFORMES	Ardeidae
Ixobrychus minutus	LC	PELECANIFORMES	Ardeidae
Ixobrychus sinensis	LC	PELECANIFORMES	Ardeidae
Jynx torquilla	LC	PICIFORMES	Picidae
Lanius bucephalus	LC	PASSERIFORMES	Laniidae
Lanius cristatus	LC	PASSERIFORMES	Laniidae
Lanius excubitor	LC	PASSERIFORMES	Laniidae
Lanius isabellinus	LC	PASSERIFORMES	Laniidae
Lanius schach	LC	PASSERIFORMES	Laniidae
Lanius sphenocercus	LC	PASSERIFORMES	Laniidae
Lanius tigrinus	LC	PASSERIFORMES	Laniidae
Larus canus	LC	CHARADRIIFORMES	Laridae
Larus crassirostris	LC	CHARADRIIFORMES	Laridae
Larus hyperboreus	LC	CHARADRIIFORMES	Laridae
Larus schistisagus	LC	CHARADRIIFORMES	Laridae
Larvivora cyane	LC	PASSERIFORMES	Muscicapidae
Larvivora sibilans	LC	PASSERIFORMES	Muscicapidae
Leiothrix lutea	LC	PASSERIFORMES	Leiothrichidae
Leptopoecile elegans	LC	PASSERIFORMES	Aegithalidae
Leucosticte arctoa	LC	PASSERIFORMES	Fringillidae
Limnodromus scolopaceus	LC	CHARADRIIFORMES	Scolopacidae
Linaria flavirostris	LC	PASSERIFORMES	Fringillidae
Locustella certhiola	LC	PASSERIFORMES	Locustellidae
Locustella fasciolata	LC	PASSERIFORMES	Locustellidae
Locustella lanceolata	LC	PASSERIFORMES	Locustellidae
Locustella ochotensis	LC	PASSERIFORMES	Locustellidae
Locustella tacsanowskia	LC	PASSERIFORMES	Locustellidae
Loxia curvirostra	LC	PASSERIFORMES	Fringillidae
Loxia leucoptera	LC	PASSERIFORMES	Fringillidae
Luscinia svecica	LC	PASSERIFORMES	Muscicapidae
Lyrurus tetrix	LC	GALLIFORMES	Phasianidae
Mareca penelope	LC	ANSERIFORMES	Anatidae
Mareca strepera	LC	ANSERIFORMES	Anatidae
Megaceryle lugubris	LC	CORACIIFORMES	Alcedinidae
Melanitta fusca	LC	ANSERIFORMES	Anatidae
Melanocorypha mongolica	LC	PASSERIFORMES	Alaudidae
Mergellus albellus	LC	ANSERIFORMES	Anatidae
Mergus merganser	LC	ANSERIFORMES	Anatidae
Mergus serrator	LC	ANSERIFORMES	Anatidae
Milvus migrans	LC	ACCIPITRIFORMES	Accipitridae
Monticola gularis	LC	PASSERIFORMES	Muscicapidae
Monticola saxatilis	LC	PASSERIFORMES	Muscicapidae
Monticola solitarius	LC	PASSERIFORMES	Muscicapidae
Motacilla alba	LC	PASSERIFORMES	Motacillidae
Motacilla cinerea	LC	PASSERIFORMES	Motacillidae
Motacilla citreola	LC	PASSERIFORMES	Motacillidae
Motacilla tschutschensis	LC	PASSERIFORMES	Motacillidae
Muscicapa dauurica	LC	PASSERIFORMES	Muscicapidae
Muscicapa griseisticta	LC	PASSERIFORMES	Muscicapidae
Muscicapa sibirica	LC	PASSERIFORMES	Muscicapidae
Mycerobas carnipes	LC	PASSERIFORMES	Fringillidae
Netta rufina	LC	ANSERIFORMES	Anatidae
Ninox japonica	LC	STRIGIFORMES	Strigidae
Nucifraga caryocatactes	LC	PASSERIFORMES	Corvidae
Numenius minutus	LC	CHARADRIIFORMES	Scolopacidae
Numenius phaeopus	LC	CHARADRIIFORMES	Scolopacidae
Nycticorax nycticorax	LC	PELECANIFORMES	Ardeidae
Oenanthe deserti	LC	PASSERIFORMES	Muscicapidae
Oenanthe isabellina	LC	PASSERIFORMES	Muscicapidae
Oenanthe oenanthe	LC	PASSERIFORMES	Muscicapidae
Oenanthe pleschanka	LC	PASSERIFORMES	Muscicapidae
Oriolus chinensis	LC	PASSERIFORMES	Oriolidae
Otus sunia	LC	STRIGIFORMES	Strigidae
Pandion haliaetus	LC	ACCIPITRIFORMES	Pandionidae
Panurus biarmicus	LC	PASSERIFORMES	Panuridae
Pardaliparus venustulus	LC	PASSERIFORMES	Paridae
Parus major	LC	PASSERIFORMES	Paridae
Parus monticolus	LC	PASSERIFORMES	Paridae
Passer ammodendri	LC	PASSERIFORMES	Passeridae
Passer cinnamomeus	LC	PASSERIFORMES	Passeridae
Passer domesticus	LC	PASSERIFORMES	Passeridae
Passer montanus	LC	PASSERIFORMES	Passeridae
Perdix dauurica	LC	GALLIFORMES	Phasianidae
Pericrocotus cantonensis	LC	PASSERIFORMES	Campephagidae
Pericrocotus divaricatus	LC	PASSERIFORMES	Campephagidae
Pericrocotus ethologus	LC	PASSERIFORMES	Campephagidae
Periparus ater	LC	PASSERIFORMES	Paridae
Perisoreus infaustus	LC	PASSERIFORMES	Corvidae
Pernis ptilorhynchus	LC	ACCIPITRIFORMES	Accipitridae
Petronia petronia	LC	PASSERIFORMES	Passeridae
Phalacrocorax capillatus	LC	SULIFORMES	Phalacrocoracidae
Phalacrocorax carbo	LC	SULIFORMES	Phalacrocoracidae
Phalacrocorax pelagicus	LC	SULIFORMES	Phalacrocoracidae
Phalaropus lobatus	LC	CHARADRIIFORMES	Scolopacidae
Phasianus colchicus	LC	GALLIFORMES	Phasianidae
Phoenicopterus roseus	LC	PHOENICOPTERIFORMES	Phoenicopteridae
Phoenicurus auroreus	LC	PASSERIFORMES	Muscicapidae
Phoenicurus erythrogastrus	LC	PASSERIFORMES	Muscicapidae
Phoenicurus ochruros	LC	PASSERIFORMES	Muscicapidae
Phylloscopus armandii	LC	PASSERIFORMES	Phylloscopidae
Phylloscopus borealis	LC	PASSERIFORMES	Phylloscopidae
Phylloscopus claudiae	LC	PASSERIFORMES	Phylloscopidae
Phylloscopus collybita	LC	PASSERIFORMES	Phylloscopidae
Phylloscopus coronatus	LC	PASSERIFORMES	Phylloscopidae
Phylloscopus fuscatus	LC	PASSERIFORMES	Phylloscopidae
Phylloscopus humei	LC	PASSERIFORMES	Phylloscopidae
Phylloscopus inornatus	LC	PASSERIFORMES	Phylloscopidae
Phylloscopus magnirostris	LC	PASSERIFORMES	Phylloscopidae
Phylloscopus plumbeitarsus	LC	PASSERIFORMES	Phylloscopidae
Phylloscopus proregulus	LC	PASSERIFORMES	Phylloscopidae
Phylloscopus ricketti	LC	PASSERIFORMES	Phylloscopidae
Phylloscopus schwarzi	LC	PASSERIFORMES	Phylloscopidae
Phylloscopus subaffinis	LC	PASSERIFORMES	Phylloscopidae
Phylloscopus tenellipes	LC	PASSERIFORMES	Phylloscopidae
Phylloscopus yunnanensis	LC	PASSERIFORMES	Phylloscopidae
Pica pica	LC	PASSERIFORMES	Corvidae
Picoides tridactylus	LC	PICIFORMES	Picidae
Picus canus	LC	PICIFORMES	Picidae
Pinicola enucleator	LC	PASSERIFORMES	Fringillidae
Platalea leucorodia	LC	PELECANIFORMES	Threskiornithidae
Plectrophenax nivalis	LC	PASSERIFORMES	Calcariidae
Pluvialis fulva	LC	CHARADRIIFORMES	Charadriidae
Pluvialis squatarola	LC	CHARADRIIFORMES	Charadriidae
Podiceps cristatus	LC	PODICIPEDIFORMES	Podicipedidae
Podiceps grisegena	LC	PODICIPEDIFORMES	Podicipedidae
Podiceps nigricollis	LC	PODICIPEDIFORMES	Podicipedidae
Podoces hendersoni	LC	PASSERIFORMES	Corvidae
Poecile montanus	LC	PASSERIFORMES	Paridae
Poecile palustris	LC	PASSERIFORMES	Paridae
Prinia inornata	LC	PASSERIFORMES	Cisticolidae
Prunella collaris	LC	PASSERIFORMES	Prunellidae
Prunella fulvescens	LC	PASSERIFORMES	Prunellidae
Prunella koslowi	LC	PASSERIFORMES	Prunellidae
Prunella montanella	LC	PASSERIFORMES	Prunellidae
Prunella strophiata	LC	PASSERIFORMES	Prunellidae
Pseudopodoces humilis	LC	PASSERIFORMES	Paridae
Ptyonoprogne rupestris	LC	PASSERIFORMES	Hirundinidae
Pycnonotus sinensis	LC	PASSERIFORMES	Pycnonotidae
Pyrgilauda davidiana	LC	PASSERIFORMES	Passeridae
Pyrrhocorax pyrrhocorax	LC	PASSERIFORMES	Corvidae
Pyrrhula pyrrhula	LC	PASSERIFORMES	Fringillidae
Rallus aquaticus	LC	GRUIFORMES	Rallidae
Recurvirostra avosetta	LC	CHARADRIIFORMES	Recurvirostridae
Regulus regulus	LC	PASSERIFORMES	Regulidae
Remiz consobrinus	LC	PASSERIFORMES	Remizidae
Remiz coronatus	LC	PASSERIFORMES	Remizidae
Rhodospiza obsoleta	LC	PASSERIFORMES	Fringillidae
Rhopophilus pekinensis	LC	PASSERIFORMES	Sylviidae
Riparia riparia	LC	PASSERIFORMES	Hirundinidae
Scolopax rusticola	LC	CHARADRIIFORMES	Scolopacidae
Sibirionetta formosa	LC	ANSERIFORMES	Anatidae
Sinosuthora webbiana	LC	PASSERIFORMES	Sylviidae
Sitta europaea	LC	PASSERIFORMES	Sittidae
Sitta villosa	LC	PASSERIFORMES	Sittidae
Sittiparus varius	LC	PASSERIFORMES	Paridae
Spatula clypeata	LC	ANSERIFORMES	Anatidae
Spatula querquedula	LC	ANSERIFORMES	Anatidae
Spilornis cheela	LC	ACCIPITRIFORMES	Accipitridae
Spinus spinus	LC	PASSERIFORMES	Fringillidae
Spodiopsar cineraceus	LC	PASSERIFORMES	Sturnidae
Spodiopsar sericeus	LC	PASSERIFORMES	Sturnidae
Stercorarius pomarinus	LC	CHARADRIIFORMES	Stercorariidae
Sterna hirundo	LC	CHARADRIIFORMES	Laridae
Sternula albifrons	LC	CHARADRIIFORMES	Laridae
Streptopelia chinensis	LC	COLUMBIFORMES	Columbidae
Streptopelia decaocto	LC	COLUMBIFORMES	Columbidae
Streptopelia orientalis	LC	COLUMBIFORMES	Columbidae
Strix aluco	LC	STRIGIFORMES	Strigidae
Strix nebulosa	LC	STRIGIFORMES	Strigidae
Strix uralensis	LC	STRIGIFORMES	Strigidae
Sturnus vulgaris	LC	PASSERIFORMES	Sturnidae
Surnia ulula	LC	STRIGIFORMES	Strigidae
Sylvia curruca	LC	PASSERIFORMES	Sylviidae
Sylvia minula	LC	PASSERIFORMES	Sylviidae
Sylvia nana	LC	PASSERIFORMES	Sylviidae
Syrrhaptes paradoxus	LC	PTEROCLIFORMES	Pteroclidae
Tachybaptus ruficollis	LC	PODICIPEDIFORMES	Podicipedidae
Tadorna ferruginea	LC	ANSERIFORMES	Anatidae
Tadorna tadorna	LC	ANSERIFORMES	Anatidae
Tarsiger cyanurus	LC	PASSERIFORMES	Muscicapidae
Terpsiphone paradisi	LC	PASSERIFORMES	Monarchidae
Tetrao urogalloides	LC	GALLIFORMES	Phasianidae
Tetraogallus himalayensis	LC	GALLIFORMES	Phasianidae
Tetrastes bonasia	LC	GALLIFORMES	Phasianidae
Tichodroma muraria	LC	PASSERIFORMES	Sittidae
Tringa erythropus	LC	CHARADRIIFORMES	Scolopacidae
Tringa glareola	LC	CHARADRIIFORMES	Scolopacidae
Tringa nebularia	LC	CHARADRIIFORMES	Scolopacidae
Tringa ochropus	LC	CHARADRIIFORMES	Scolopacidae
Tringa stagnatilis	LC	CHARADRIIFORMES	Scolopacidae
Tringa totanus	LC	CHARADRIIFORMES	Scolopacidae
Troglodytes troglodytes	LC	PASSERIFORMES	Troglodytidae
Turdus chrysolaus	LC	PASSERIFORMES	Turdidae
Turdus hortulorum	LC	PASSERIFORMES	Turdidae
Turdus merula	LC	PASSERIFORMES	Turdidae
Turdus mupinensis	LC	PASSERIFORMES	Turdidae
Turdus obscurus	LC	PASSERIFORMES	Turdidae
Turdus pallidus	LC	PASSERIFORMES	Turdidae
Turdus pilaris	LC	PASSERIFORMES	Turdidae
Turdus rubrocanus	LC	PASSERIFORMES	Turdidae
Turdus ruficollis	LC	PASSERIFORMES	Turdidae
Turnix tanki	LC	CHARADRIIFORMES	Turnicidae
Upupa epops	LC	BUCEROTIFORMES	Upupidae
Urocissa erythroryncha	LC	PASSERIFORMES	Corvidae
Urosphena squameiceps	LC	PASSERIFORMES	Cettiidae
Vanellus cinereus	LC	CHARADRIIFORMES	Charadriidae
Xenus cinereus	LC	CHARADRIIFORMES	Scolopacidae
Zapornia fusca	LC	GRUIFORMES	Rallidae
Zapornia pusilla	LC	GRUIFORMES	Rallidae
Zosterops erythropleurus	LC	PASSERIFORMES	Zosteropidae
Zosterops japonicus	LC	PASSERIFORMES	Zosteropidae
Aegypius monachus	NT	ACCIPITRIFORMES	Accipitridae
Aythya nyroca	NT	ANSERIFORMES	Anatidae
Bombycilla japonica	NT	PASSERIFORMES	Bombycillidae
Calidris canutus	NT	CHARADRIIFORMES	Scolopacidae
Calidris ferruginea	NT	CHARADRIIFORMES	Scolopacidae
Calidris ruficollis	NT	CHARADRIIFORMES	Scolopacidae
Calonectris leucomelas	NT	PROCELLARIIFORMES	Procellariidae
Coturnix japonica	NT	GALLIFORMES	Phasianidae
Emberiza yessoensis	NT	PASSERIFORMES	Emberizidae
Haematopus ostralegus	NT	CHARADRIIFORMES	Haematopodidae
Limnodromus semipalmatus	NT	CHARADRIIFORMES	Scolopacidae
Limosa limosa	NT	CHARADRIIFORMES	Scolopacidae
Locustella pryeri	NT	PASSERIFORMES	Locustellidae
Mareca falcata	NT	ANSERIFORMES	Anatidae
Numenius arquata	NT	CHARADRIIFORMES	Scolopacidae
Paradoxornis heudei	NT	PASSERIFORMES	Sylviidae
Tringa brevipes	NT	CHARADRIIFORMES	Scolopacidae
Vanellus vanellus	NT	CHARADRIIFORMES	Charadriidae
Zapornia paykullii	NT	GRUIFORMES	Rallidae
Acrocephalus tangorum	VU	PASSERIFORMES	Acrocephalidae
Anser cygnoid	VU	ANSERIFORMES	Anatidae
Anser erythropus	VU	ANSERIFORMES	Anatidae
Aquila heliaca	VU	ACCIPITRIFORMES	Accipitridae
Aythya ferina	VU	ANSERIFORMES	Anatidae
Bubo scandiacus	VU	STRIGIFORMES	Strigidae
Calidris acuminata	VU	CHARADRIIFORMES	Scolopacidae
Clanga clanga	VU	ACCIPITRIFORMES	Accipitridae
Clangula hyemalis	VU	ANSERIFORMES	Anatidae
Coturnicops exquisitus	VU	GRUIFORMES	Rallidae
Egretta eulophotes	VU	PELECANIFORMES	Ardeidae
Emberiza rustica	VU	PASSERIFORMES	Emberizidae
Grus japonensis	VU	GRUIFORMES	Gruidae
Grus monacha	VU	GRUIFORMES	Gruidae
Grus vipio	VU	GRUIFORMES	Gruidae
Halcyon pileata	VU	CORACIIFORMES	Alcedinidae
Haliaeetus pelagicus	VU	ACCIPITRIFORMES	Accipitridae
Locustella pleskei	VU	PASSERIFORMES	Locustellidae
Otis tarda	VU	OTIDIFORMES	Otididae
Podiceps auritus	VU	PODICIPEDIFORMES	Podicipedidae
Rissa tridactyla	VU	CHARADRIIFORMES	Laridae
Saundersilarus saundersi	VU	CHARADRIIFORMES	Laridae
